# Supplementary material for: Serum Glucose-6-Phosphate Dehydrogenase Activity as a Biomarker for Gastric Cancer Stage Prediction
Source: Cancers (Basel). 2025 Nov 27;17(23):3798. doi: 10.3390/cancers17233798 (PMC12691029; doi:10.3390/cancers17233798)
Supplement: Supplementary file 1 [file cancers-17-03798-s001.zip]

Archive with 1 entries (1 files):
- cancers-3998203-supplementary.pdf
